# Supplementary material for: Brain Age Acceleration on MRI Due to Poor Sleep: Associations, Mechanisms, and Clinical Implications
Source: Brain Sci. 2025 Dec 12;15(12):1325. doi: 10.3390/brainsci15121325 (PMC12730621; doi:10.3390/brainsci15121325)
Supplement: Supplementary file 1 [file brainsci-15-01325-s001.zip]

Archive with 1 entries (1 files):
- brainsci-4022932-supplementary.pdf
